# Supplementary material for: Microarray-Based Analysis of Methylation of 1st Trimester Trisomic Placentas from Down Syndrome, Edwards Syndrome and Patau Syndrome
Source: PLoS One. 2016 Aug 4;11(8):e0160319. doi: 10.1371/journal.pone.0160319 (PMC4973974; doi:10.1371/journal.pone.0160319)
Supplement: S2 Fig — The Illumina Infinium HumanMethylation450 Beadchip arrays include several control probes for determining data quality, including sample-independent controls: staining controls, extension controls, target removal controls and hybridization controls. Sample-dependent controls: Bisulphite conversion I controls, Bisulphite conversion II controls, Specificity I controls, and Specificity II controls, Nonpolymorphic controls and Negative controls. Diagnostic plots of all control probes, visualized by illumines genome studios software, are presented for each of the 3 beadchip arrays. (ZIP) [file pone.0160319.s002.zip]

Archive with 3 entries (3 files):
- Quality plots array 1.pdf
- Quality plots array 2.pdf
- Quality plots array 3.pdf
